# Supplementary material for: White Matter N-Acylphosphatidylserines (NAPSs) and Myelin Dysfunction in Late-Onset Alzheimer’s Disease (LOAD): A Pilot Study
Source: Life (Basel). 2025 Dec 23;16(1):22. doi: 10.3390/life16010022 (PMC12842742; doi:10.3390/life16010022)
Supplement: Supplementary file 1 [file life-16-00022-s001.zip]

Archive with 1 entries (1 files):
- life-4051136-supplementary.pdf
